# Supplementary material for: V1V2-specific complement activating serum IgG as a correlate of reduced HIV-1 infection risk in RV144
Source: PLoS One. 2017 Jul 5;12(7):e0180720. doi: 10.1371/journal.pone.0180720 (PMC5498072; doi:10.1371/journal.pone.0180720)
Supplement: S1 Table — (XLSX) [file pone.0180720.s001.xlsx]

## Sheet: Sheet1
S1 Table. Complement activation by case-control plasmas from RV144.
	Mean Fluorescence Intensity
Sample ID	gp70/V1V2-CM244	gp70/V1V20TH023	gp70 control	gp70/V1V2-MN.3
104173	15	18.5	15	16.5
107034	43	229.75	17.5	17
109816	14	17	14	16.5
110256	17.5	24	14.5	16.5
110780	1085.25	1960	17	18
112906	14	17.5	14.5	16.5
116229	682.5	1617	17	17
117102	454.5	1149.25	15.5	17.5
118580	14	17	14.5	17
119450	1254	2145.25	15.5	18
123089	17.5	33.5	14	16.5
124155	21	39.5	14.5	16.5
125948	15	18.5	15	17
127241	3015	3497.5	17.5	20
127852	143.5	540.75	14.5	17
129364	1400	2144.5	16.5	18
129872	3884	4375.5	17.5	909.5
129898	14	17.5	14.5	16.5
132409	21	56	14	16
132483	13.5	17	14	16
132689	13.5	17	14	16.5
133337	17.5	26.5	14	16
134551	43.5	169.5	14	16
135177	15.5	21	14	16
137319	1003.75	1875.5	16	17.5
201615	51.5	206.5	14	17
203143	14.5	17.5	14	16
206284	542.75	1042	15.5	896.5
209055	14	18	13.5	16
209743	14	17	14	16.5
210617	15	19.5	13.5	16
211365	1473.25	2170.25	15.5	17.5
211484	16	21.5	14	16.5
211497	15	21	14	16
212341	85.5	291.5	14	16
214329	14	17	14	16
215765	13.5	16.5	14	16
217084	13.5	16.75	13.5	16.5
217402	314.75	732.5	15.5	17
220187	14.5	17.5	14	16
220293	14	17	13.75	16
221716	14.5	17.5	14	16.5
222271	358.5	1152	15	17
222570	13.5	17	13.5	16
223868	2463.5	2955	17	18.5
223884	15	18	14	16
224172	13.5	16.5	13.5	16
224574	13.5	18	14	16.5
225473	14	17	14	16
225769	386.75	1365.75	16	17
226150	19	48	14	16.5
226385	15	18	14.5	17
227020	2399.25	2958	17	20
229455	14	17.5	14.5	16.5
230721	34	122.75	14	16
231585	318	1090	15.5	17.5
232545	14	18	14.5	17
232709	671.25	1700.25	17	17
233042	1079.25	1891.75	15	48
233547	14	18	14	16.5
233994	2916	3327	18	19.5
234549	879.5	1965.25	17.25	18
235525	31	108.5	14	16.5
236961	50.5	258.5	14	16.5
237169	83.5	378.5	14.5	16.5
238682	427	927.25	15	17
240503	670.5	1452.25	15.5	17.5
241248	13.5	17	13.5	15.5
242385	127	383.5	14.5	16.5
243046	346	1080	15.5	18
243615	788.5	1423	15.5	17
244363	1318.75	2448.25	16	18.5
247912	14	17	13.5	16
300003	256.25	598	15.5	17
304085	24	69.5	14	16.5
304982	14.5	17.5	14	16
305968	893.75	1861	15.5	17
306333	13	16.5	13.5	15.5
307100	14	19.5	14	16.5
308250	18	42.5	14	16
308726	596.25	1173.75	15.5	17.5
308845	15.5	22.5	14	16
312821	13.5	16.5	13	16
313180	1587.5	1610	15.5	17
313212	13.5	17.5	14	16
315245	1366	2302.5	16.5	17.5
316340	144.75	662.25	18	16.5
317175	20.5	63	14	16.5
317667	577.5	1254.25	15.5	17.5
318225	14.5	17.5	14.5	17
318913	121	416	14	16.5
320249	37.5	91.75	14.5	16
320355	15.5	19.5	14.5	17
322089	18	48.5	14.5	17
323142	14	18	15	17
324610	49.5	132.5	17	17
325175	2923.75	3275.25	17	19
328814	76.5	382.5	18	18.5
330034	22.5	38.5	15.5	17
330272	14	18	16	16.5
331692	14	18	16	17
332469	14	18	15	16.5
333162	168	723.5	15.5	17
334122	16.5	21.5	15	17
335179	1412.5	2067.75	18	18.5
337366	214.5	730	17.5	18.5
338098	1633.25	2420	20	21.5
339360	17	22.5	15.5	16.5
339553	806	1635.25	18	17.5
340559	32.25	136	14.5	16
343047	2170	2500	18.5	18.5
343793	54.5	310.5	15	16.5
344319	241	856.25	16	17
344621	19.5	37	15.5	16
345025	3051	3373.75	20	20
345102	868.5	1680	17.5	18
348298	74.5	350	15.5	16
349290	14.5	18.5	16	17.5
351809	18	24	15.5	16.5
354609	13	17	16	16
355698	24	56	14.5	16
355894	337	729.25	17.5	18.5
356478	42	184.75	15.5	16.5
357229	65.5	269	15.5	16.5
357322	415.75	666.75	16	17.5
402259	492.5	1322.5	17	17
402558	252	809.5	16	17.5
403068	22.5	55	16	16.5
404343	13.5	17	14.5	16
405017	102.5	528	15	16.5
405464	13.5	17.5	16	16
405686	16	20	15	16
411547	14	18	16.5	15.5
412134	13	17	14	15.5
413107	13	16.5	14	16
417372	253	972.5	15	16.5
419202	17	24	14.5	16
419318	13.5	17	15	16.5
420459	13.5	17.5	14	15
423066	2284.5	2751	17	25.5
424589	14	17	14	16
425938	1993.75	2773.5	16	18
428651	13.5	17.5	14.5	16
431442	14	17.5	14	16.5
432132	14	18	15	16.5
434239	15	19.5	13.5	16
438697	13.5	17	14	16
443257	30.5	104.75	14	16
444217	292.75	979	15	17
444725	80.5	355	14.5	17
449394	362	817.5	15	17
500256	131.75	431.5	15	17
500375	407.75	1313.75	15	17
503326	2706	3088.5	17.5	19
504193	16	24	14	16
504302	970.5	1679.75	16	17
505018	1081.5	1784	15.5	17
505690	19.5	34.5	14	16.5
506689	15.5	20	14.5	16.5
507430	14.5	17.5	14	16
508522	2512.25	3220	17	19
508696	15	19.5	13.75	16
509119	2095.5	2395	16	17.5
510803	2728.75	2936.5	16	28.5
511159	911.75	1693.5	15.5	17
511908	548.5	1348.5	15.5	17.25
512209	2553.5	3002	17.5	19
513494	16	21	14.5	16.5
513999	37.5	174.5	14	15.5
515964	136.5	646.25	15	17
511706	2053.75	2608.5	17	17.5
517997	1256.5	2085	17	17.5
518960	13.5	16.5	13.5	16
520270	228.5	790	15	17
521571	90.5	454.5	14	16.5
522377	18	28	14	16
523845	13.5	16.5	13	15.5
524834	524.75	1386.5	16	17
525061	1937	2633.75	17	18
525881	13.5	17	14	16
526076	14	18.5	13.5	16
526452	18.5	32.5	13.5	15.5
526526	84	390.5	14.5	16.5
526870	29	90.25	14	16
526915	57.5	285.5	14	16
600125	16.75	30	14	16
600929	17.5	51	13.5	15.5
601024	14	18.5	13.5	16
601709	197.75	895	15	16.5
603208	177.5	360.25	16	17
603880	667.5	1642.25	16	17.5
603909	1169	2103.25	15.5	17
604004	14	17	14	16
605125	66	139.75	15	17
605974	14	17	14.25	16
608822	236.5	683.5	14.5	16.5
610309	350	887.25	15.5	17
614918	253	769	16	17
615293	13.5	17	14.5	16
616578	12.5	16	13.5	15
616848	69	370	15.5	18
619127	14	17	14	16
621813	19.5	30	13	16
622310	13	16	14	15.5
625525	14.5	17.5	13.5	16
626077	59.5	209.5	14	16
627156	217.75	859.5	15	16
627220	13	16	13.5	16
627323	14	18	14	16
627783	14	17	14	16
628859	3130.5	3735.5	18.5	21
629581	13.5	18.5	13.5	15
629639	15.5	20	14	16
631103	14	17	14	16
631338	14	17	13.5	15.5
631772	2135.5	2537.25	15	37.5
633033	21	64	14	16
635989	30.5	141.75	14	16
637295	14.5	24	13.5	15.5
639556	723	1587	14	16
641088	20	48	14	15.5
641673	13.5	17	14	16
644521	13	16	13.25	15.5
644891	1298	2179.5	15	16
645835	378	1251.25	15	17
645909	426.25	1240	14.5	17
646477	711	1599	15	16
701472	12.5	16	13	15.5
703357	exhausted	exhausted	exhausted	exhausted
704410	exhausted	exhausted	exhausted	exhausted
704526	exhausted	exhausted	exhausted	exhausted
704809	59	127	13.5	16
705306	14.5	20	14	15.5
707432	19.5	37.5	13.5	16
707593	exhausted	exhausted	exhausted	exhausted
707892	55.5	244.5	13.75	16
710339	13.5	16.5	13.5	16.5
711302	455.5	1263	14.5	16
713113	13	16	13	15
716238	1545.25	2348	15.75	17.5
718988	39.5	117	15	16.5
719186	72.5	342	15.5	16.5
719498	234.5	586	15	16.5
720317	2197	2695.75	17	18.5
723863	15.5	20	17	18.5
725838	421	806.5	18.5	17
725896	2426.5	2701.25	16	18.5
726168	29.75	44	14.5	16
726599	400.25	921.75	15	17
726634	904.5	1652.5	15.5	17
729489	13	17	14	16
733526	125.5	429.25	15.5	16.5
736104	927.25	1446	16	17
737450	14.5	20	14	16
744612	1662.75	1527.25	16	17
800976	14.5	19.5	14	16
803985	532.25	1208.25	15	17
804495	3056.75	3530.75	17.5	19
808390	2699	3480.25	17.5	20.5
809408	2891.75	3455.5	17	18.5
809604	13	17	14	15.5
811303	314	1047.5	37.5	16.5
816004	19	50	14	15.5
816763	13	17.5	14	16
822158	16	27	13.5	15.5
823668	653.5	1527.5	15	16.5
824374	149	485.5	15	17
825479	1203.5	1749.5	15	17
825482	27	45	17.5	17.5
827158	15	24.5	13.5	15
826468	321.25	551.5	14	16
827743	15	19.5	14	16
825617	14.5	18.5	14	15.5
835280	13.5	17.5	13.5	15.5
839288	1091.5	1768	14.5	17
841530	15.5	25	14	16
842921	982.75	1852.5	17.5	18.5
843994	20.5	49.5	13.5	15.5
844343	12.5	16.5	14	15.5
844459	103.75	266.25	14	17
845316	502.25	1348.75	15	16.5
849475	13	18	15	15
849655	265.75	534.25	14	16
849938	exhausted	exhausted	exhausted	exhausted
851396	60	257	15.5	17.5
852086	1230.75	1701	16	18
